# Supplementary material for: Adequacy of Nutritional Intakes during the Year after Critical Illness: An Observational Study in a Post-ICU Follow-Up Clinic
Source: Nutrients. 2022 Sep 15;14(18):3797. doi: 10.3390/nu14183797 (PMC9502764; doi:10.3390/nu14183797)
Supplement: Supplementary file 1 [file nutrients-14-03797-s001.zip]

Archive with 1 entries (1 files):
- nutrients-1900871-supplementary.pdf
